# Supplementary material for: Novel Application of Fluorescence Lifetime and Fluorescence Microscopy Enables Quantitative Access to Subcellular Dynamics in Plant Cells
Source: PLoS One. 2009 May 27;4(5):e5716. doi: 10.1371/journal.pone.0005716 (PMC2683565; doi:10.1371/journal.pone.0005716)
Supplement: Table S1 — Fitting parameters of lifetime decay traces. (0.17 MB XLS) [file pone.0005716.s004.xls]

## Sheet: Tabelle1
Table S 1 Fitting parameters of lifetime decay traces.
	Figure 1												Figure 9A								Figure 9B								Figure 9C								Figure 10 B									Figure 10 C
		Counts	Peak Counts	t1 [ns]	t2 [ns]	t 3[ns]	A1[%]	A2[%]	A3[%]	Average LT	c		Position	Total Counts	t [ns]	A [%]	c	LT error	& time		Position	Total Counts	t [ns]	A [%]	c	LT error	& time		Position	Total Counts	t [ns]	A [%]	c	LT error	& time		Position	Total Counts	Peak Counts	t [ns]	A [%]	c	LT error	& time		Time [min]	Total Counts	t [ns]	A [%]
	BRI1-GFP	65189	574	2.6	-	-	100	-	-	-	0.8		upper panel						resolution		upper panel						resolution								resolution		black dots							resolution
	Col-0	187861	2191	2.3	-	-	100	-	-	-	3		0	171628	2.511	100	1.1	0.0152197	0.0220826		0	125257	2.682	100	0.9	0.0203247	0.0258668		0	139239	2.629	100	0.8	0.0185228	0.0244764		0	32387	296	2.734	100	0.7	0.0415354	0.0445106		0	1619235	2.45	100
		187861	2191	0.2	1.6	5.1	15	53	32	2.5	1		0.2	131810	2.517	100	1.1	0.0174502	0.023675		0.25	113488	2.651	100	0.8	0.0208618	0.026291		0.2	156976	2.619	100	1	0.0173126	0.0235738		0.5	34432	304	2.665	100	0.8	0.0382754	0.0414851		5	1634977	2.42	100
													0.4	123723	2.518	100	1	0.0180257	0.0241024		0.5	189301	2.709	100	1.2	0.0168674	0.0232489		0.4	154030	2.636	100	1	0.017705	0.0238635		1	36380	317	2.709	100	0.7	0.0384763	0.0416705		15	1222105	2.39	100
													0.6	131478	2.536	100	1.1	0.017737	0.0238872		0.75	174336	2.718	100	1.3	0.0176934	0.0238549		0.6	171473	2.667	100	0.9	0.0171773	0.0234747		1.5	43801	368	2.747	100	0.7	0.0360564	0.039447		20	1030194	2.38	100
													0.8	137075	2.537	100	1	0.0173848	0.0236269		1	309464	2.8	100	2.1	0.0140935	0.021322		0.8	191429	2.673	100	1	0.0163306	0.0228624		2	60982	542	2.613	100	0.8	0.0276494	0.0319451		30	984137	2.38	100
	Figure 3												1	153335	2.561	100	1	0.0167496	0.0231636		1.25	245573	2.775	100	1.7	0.0155397	0.0223043		1	234872	2.678	100	1.3	0.0147983	0.0217943		2.5	73518	681	2.538	100	0.8	0.0237571	0.0286426
													1.2	173526	2.559	100	0.9	0.0157205	0.0224306		1.5	667603	2.637	100	2.1	0.00851076	0.0181227		1.2	276461	2.664	100	1.3	0.0134977	0.0209329		3	84336	753	2.67	100	0.8	0.0245484	0.0293023
		Counts	Peak Counts	t1 [ns]	t2 [ns]	t 3[ns]	A1[%]	A2[%]	A3[%]	Average LT	c		1.4	172266	2.531	100	0.9	0.0154345	0.0222311		1.75	568498	2.669	100	2.3	0.009448	0.0185813		1.4	289479	2.684	100	1.3	0.0133895	0.0208633		3.5	83049	742	2.624	100	0.8	0.0238928	0.0287553
	Col-0	1245364	12996	1.8	-	-	100	-	-	-	32.8		1.6	205435	2.482	100	1.1	0.0135917	0.0209937		2	492402	2.51	100	1.1	0.00897831	0.0183469		1.6	342740	2.679	100	1.6	0.0122594	0.0201567		4	70817	687	2.51	100	0.9	0.0236748	0.0285744
		1245364	12996	0.2	1.4	4	22.4	47.4	30.2	1.9	1.4		1.8	177335	2.381	100	1.4	0.0134626	0.0209103		2.25	580242	2.52	100	1.1	0.00833688	0.0180417		1.8	402864	2.669	100	1.6	0.0112234	0.0195439		4.5	56015	513	2.591	100	0.8	0.0283654	0.0325668
													2	162215	2.331	100	1.9	0.0134911	0.0209287		2.5	229324	2.497	100	1	0.0130203	0.0206283		2	548680	2.609	100	1.3	0.00918958	0.0184512		5	47278	444	2.633	100	0.7	0.0318845	0.0356738
													2.2	147824	2.371	100	1.4	0.0146217	0.0216747		2.75	240526	2.508	100	1	0.0128257	0.0205061		2.2	628140	2.569	100	1.1	0.00832735	0.0180373		5.5	50788	447	2.633	100	0.7	0.030763	0.0346751
													2.4	125430	2.399	100	1.2	0.0162505	0.0228052		3	144990	2.536	100	0.9	0.0168903	0.0232654		2.4	673319	2.561	100	1.1	0.00799311	0.0178855		6	43862	388	2.69	100	0.7	0.0345515	0.0380764
	Supplementary Figure 1												2.6	129486	2.418	100	1.1	0.0162483	0.0228037		3.25	143192	2.51	100	0.9	0.0166493	0.0230911		2.6	701456	2.566	100	1	0.00786177	0.0178272		red dots
													2.8	120085	2.44	100	1	0.0171808	0.0234772		3.5	102790	2.548	100	0.9	0.0202503	0.0258084		2.8	731147	2.614	100	1.2	0.00799127	0.0178846		0	26808	241	2.634	100	0.7	0.0423747	0.0452947
		Counts	Peak Counts	t1 [ns]	t2 [ns]	t 3[ns]	A1[%]	A2[%]	A3[%]	Average LT	c		3	93033	2.449	100	0.9	0.0196637	0.0253508		3.75	103832	2.558	100	0.8	0.0203068	0.0258528		3	679534	2.65	100	1.8	0.00851909	0.0181266		0.5	29924	263	2.694	100	0.7	0.0419558	0.0449031
	GFP	6355132	52929	2.5	-	-	100	-	-	-	1.1		3.2	91643	2.408	100	2.8	0.0191545	0.0249578		4	96651	2.569	100	0.8	0.0212291	0.0265834		3.2	713480	2.624	100	2.1	0.00815162	0.0179569		1	44699	360	2.813	100	0.8	0.0374281	0.0407046
													3.4	86143	2.469	100	0.9	0.0207701	0.0262183										3.4	883704	2.567	100	1.9	0.0070098	0.0174682		1.5	37537	331	2.584	100	0.7	0.0344637	0.0379967
													3.6	83896	2.496	100	0.8	0.0215093	0.0268076										3.6	910405	2.507	100	1.3	0.00658716	0.0173029		2	49269	496	2.455	100	0.8	0.0271533	0.0315167
													3.8	80680	2.499	100	0.9	0.0219865	0.027192		lower panel								3.8	683902	2.512	100	1.1	0.00763044	0.0177264		2.5	49141	479	2.417	100	0.9	0.0263535	0.0308303
													4	79372	2.516	100	0.8	0.0224696	0.0275841		0	46588	2.479	100	0.7	0.0284723	0.03266		4	486389	2.531	100	1.1	0.00918543	0.0184492		3	40544	391	2.525	100	0.8	0.0316641	0.0354769
													4.2	67987	2.517	100	0.8	0.0242974	0.0290924		0.25	54113	2.458	100	0.8	0.0259729	0.0305056		4.2	394291	2.537	100	1	0.0102504	0.0190018		3.5	47760	422	2.686	100	0.8	0.0330131	0.0366861
													4.4	71724	2.525	100	0.8	0.0238066	0.0286837		0.5	67870	2.479	100	0.8	0.0235896	0.0285039		4.4	297527	2.548	100	0.8	0.0119026	0.0199417		4	52972	557	2.573	100	0.9	0.0287649	0.0329154
													4.6	89792	2.483	100	0.9	0.0205751	0.026064		0.75	92794	2.48	100	0.8	0.0201907	0.0257616		4.6	220535	2.548	100	0.9	0.0138251	0.0211455		4.5	50450	477	2.543	100	0.8	0.0287918	0.0329389
													4.8	88732	2.489	100	0.9	0.0207978	0.0262402		1	134636	2.473	100	0.9	0.0166677	0.0231043		4.8	199713	2.563	100	0.8	0.0146994	0.0217273		5	48323	441	2.58	100	0.7	0.0302809	0.0342482
													5	76947	2.515	100	0.8	0.0228027	0.0278562		1.25	253301	2.474	100	0.9	0.0121615	0.0200973		5	170421	2.565	100	0.9	0.0159375	0.0225833		5.5	44309	402	2.61	100	0.7	0.0323625	0.0361017
													lower panel								1.5	481356	2.421	100	1	0.00844818	0.0180934		5.2	158726	2.539	100	0.8	0.0161811	0.0227558		6	46350	429	2.597	100	0.7	0.0313275	0.0351769
													0	160580	2.725	100	1	0.0185308	0.0244825		1.75	676645	2.338	100	3.1	0.00664532	0.0173251		5.4	135486	2.53	100	0.8	0.0173901	0.0236308		6.5	41831	380	2.591	100	0.8	0.0328241	0.036516
													0.2	174663	2.727	100	0.9	0.0177941	0.0239297		2	372230	2.332	100	2	0.00891371	0.0183154		5.6	122726	2.513	100	0.8	0.018027	0.0241034		7	36486	318	2.651	100	0.7	0.0367928	0.0401212
													0.4	185457	2.712	100	1	0.0170791	0.0234029		2.25	351373	2.327	100	1.9	0.00913515	0.0184242		5.8	98252	2.527	100	0.9	0.0203726	0.0259045		blue dots
													0.6	205639	2.699	100	1.1	0.0160642	0.0226729		2.5	223903	2.394	100	1	0.0121123	0.0200676		6	90918	2.513	100	0.9	0.0209444	0.0263565		0	21526	191	2.588	100	0.7	0.0456514	0.048374
													0.8	208877	2.637	100	1	0.0152154	0.0220796		2.75	119344	2.475	100	0.7	0.017732	0.0238835										0.5	22277	205	2.549	100	0.7	0.043533	0.0463802
													1	227739	2.568	100	0.9	0.0138191	0.0211416		3	72966	2.488	100	0.8	0.0229165	0.0279493										1	25456	231	2.58	100	0.7	0.0417207	0.0446835
													1.2	219983	2.498	100	0.9	0.0133045	0.0208089		3.25	52310	2.47	100	0.8	0.0266753	0.0311058										1.5	33081	313	2.504	100	0.7	0.0344736	0.0380056
													1.4	210652	2.422	100	1.1	0.0127812	0.0204783		3.5	42267	2.463	100	0.7	0.0295077	0.0335664										2	43380	430	2.309	100	0.8	0.0255982	0.0301872
													1.6	243566	2.379	100	1.6	0.011468	0.0196854		3.75	35739	2.479	100	0.7	0.0325079	0.0362321										2.5	38801	414	2.285	100	0.8	0.0265068	0.0309615
													1.8	200378	2.425	100	1.3	0.0131373	0.0207024		4	31612	2.456	100	0.7	0.0339264	0.03751										3	34116	347	2.388	100	0.8	0.0308743	0.0347738
													2	177290	2.471	100	1	0.0145014	0.0215938																		3.5	37529	345	2.586	100	0.7	0.0345208	0.0380484
													2.2	168028	2.505	100	0.9	0.0153085	0.0221438																		4	64999	564	2.675	100	1.2	0.0280673	0.0323075
													2.4	157514	2.524	100	1	0.0160519	0.0226641																		4.5	37992	374	2.462	100	0.7	0.0310983	0.0349729
													2.6	125249	2.588	100	0.9	0.0189255	0.0247826																		5	44235	448	2.43	100	0.8	0.0280761	0.0323151
													2.8	115960	2.589	100	0.9	0.0196842	0.0253666																		5.5	39233	379	2.539	100	0.8	0.0325467	0.0362669
													3	103948	2.615	100	0.9	0.0212101	0.0265682																		6	35888	345	2.567	100	0.7	0.0347844	0.0382878
													3.2	93120	2.613	100	0.8	0.0223751	0.0275072																		6.5	32330	310	2.595	100	0.7	0.0374523	0.0407269
													3.4	86178	2.652	100	0.8	0.0239583	0.0288097																		7	30226	266	2.64	100	0.6	0.0400889	0.0431639
													3.6	76350	2.657	100	0.9	0.0255497	0.0301461																		green dots
													3.8	71934	2.687	100	0.8	0.02692	0.0313159																		0	17051	164	2.572	100	0.7	0.050661	0.0531276
													4	72118	2.675	100	0.8	0.026646	0.0310807																		0.5	17807	170	2.484	100	0.7	0.0462397	0.0489296
													4.2	65860	2.689	100	0.9	0.0281759	0.0324019																		1	19480	199	2.478	100	0.7	0.0439962	0.0468152
													4.4	81157	2.702	100	0.8	0.025628	0.0302125																		1.5	25768	248	2.564	100	0.7	0.0409546	0.0439691
													4.6	68374	2.705	100	0.8	0.0279831	0.0322344																		2	36218	349	2.387	100	0.7	0.0299398	0.0339469
													4.8	70981	2.696	100	0.8	0.027282	0.0316276																		2.5	37266	413	2.266	100	0.8	0.0265993	0.0310407
													5	63981	2.691	100	0.8	0.0286292	0.0327968																		3	33701	331	2.418	100	0.8	0.0318492	0.0356423
																																					3.5	35828	343	2.517	100	0.7	0.0334705	0.0370982
																																					4	36886	323	2.63	100	0.7	0.0360154	0.0394095
																																					4.5	37535	372	2.477	100	0.7	0.0316695	0.0354818
[truncated: 61 more columns]
